# Supplementary material for: The Adaptive Evolution in the Fall Armyworm Spodoptera frugiperda (Lepidoptera: Noctuidae) Revealed by the Diversity of Larval Gut Bacteria
Source: Genes (Basel). 2023 Jan 26;14(2):321. doi: 10.3390/genes14020321 (PMC9956290; doi:10.3390/genes14020321)
Supplement: Supplementary file 1 [file genes-14-00321-s001.zip]

Archive with 1 entries (1 files):
- genes-2068802-supplementary.pdf
